# Supplementary material for: In Vivo Modelling of Hepatitis B Virus Subgenotype A1 Replication Using Adeno-Associated Viral Vectors
Source: Viruses. 2021 Nov 9;13(11):2247. doi: 10.3390/v13112247 (PMC8618177; doi:10.3390/v13112247)
Supplement: Supplementary file 1 [file viruses-13-02247-s001.zip]

Archive with 1 entries (1 files):
- viruses-1428681-supplementary.pdf
